# Supplementary material for: HNF1A POU Domain Mutations Found in Japanese Liver Cancer Patients Cause Downregulation of HNF4A Promoter Activity with Possible Disruption in Transcription Networks
Source: Genes (Basel). 2022 Feb 24;13(3):413. doi: 10.3390/genes13030413 (PMC8949677; doi:10.3390/genes13030413)
Supplement: Supplementary file 1 [file genes-13-00413-s001.zip]

Archive with 2 entries (2 files):
- Supplementary File S1.pdf
- Supplementary File S2.xlsx
