# Supplementary material for: HNF1A POU Domain Mutations Found in Japanese Liver Cancer Patients Cause Downregulation of HNF4A Promoter Activity with Possible Disruption in Transcription Networks
Source: Genes (Basel). 2022 Feb 24;13(3):413. doi: 10.3390/genes13030413 (PMC8949677; doi:10.3390/genes13030413)
Supplement: Supplementary file 1 [file genes-13-00413-s001.zip › Supplementary File S2.xlsx]

## Sheet: Sheet1
Down-regulated genes								Up-regulated genes
Gene ID	Gene Symbol	Type	log2 (Knockdown / Control)	Qvalue (Knockdown / Control)	Pvalue(Knockdown / Control)			Gene ID	Gene Symbol	Type	log2 (Knockdown / Control)	Qvalue (Knockdown / Control)	Pvalue(Knockdown / Control)
3250	HPR'	mRNA	-3.90348	2.40164e-06	9.91182e-09			284040	CDRT4'	mRNA	19.6526	0.000326525	3.02249e-06
5313	PKLR'	mRNA	-3.75529	1.12941e-06	3.72895e-09			100534012	TNFAIP8L2-SCNM1'	mRNA	6.94615	0.00106044	1.39424e-05
5328	'PLAU'	mRNA	-3.75058	1.4495e-18	4.27303e-22			644634	LOC644634'	lncRNA	6.63918	0.019489	0.000590083
8435	'SOAT2'	mRNA	-3.55456	5.16857e-09	6.70412e-12			3764	KCNJ8'	mRNA	3.43354	4.29687e-06	1.82404e-08
389434	IYD'	mRNA	-3.54825	0.0174538	0.000515635			202151	RANBP3L'	mRNA	3.02479	0.0053226	0.000105128
5009	OTC'	mRNA	-3.41539	0.00504534	9.67052e-05			131368	'ZPLD1'	mRNA	2.96741	0.000484283	4.96817e-06
432	ASGR1'	mRNA	-3.33917	3.81224e-12	2.24765e-15			165679	'SPTSSB'	mRNA	2.86637	2.27375e-06	9.11592e-09
340152	ZC3H12D'	mRNA	-3.26104	3.20591e-08	6.8046e-11			286204	CRB2'	mRNA	2.62778	2.326e-17	8.2283e-21
163782	KANK4'	mRNA	-2.93367	3.16601e-27	3.73329e-31			107987464	LOC107987464'	mRNA	2.57954	0.0351287	0.00134625
653808	'ZG16'	mRNA	-2.84852	0.0133771	0.000353336			57575	PCDH10'	mRNA	2.53408	0.00153776	2.20315e-05
11251	PTGDR2'	mRNA	-2.77372	6.4433e-06	2.96314e-08			79642	ARSJ'	mRNA	2.48722	0.000708646	8.01338e-06
8856	'NR1I2'	mRNA	-2.69458	0.00360941	6.43074e-05			146754	'DNAH2'	mRNA	2.40813	0.0434753	0.0017994
6532	'SLC6A4'	mRNA	-2.60698	0.000869662	1.05625e-05			90113	'VWA5B2'	mRNA	2.39478	0.000986618	1.23902e-05
6291	'SAA4'	mRNA	-2.59195	0.00572679	0.0001175			25837	'RAB26'	mRNA	2.37715	0.0462057	0.00197234
64902	'AGXT2'	mRNA	-2.56606	3.69877e-05	2.11689e-07			114131	'UCN3'	mRNA	2.30481	0.00801638	0.00018102
2326	'FMO1'	mRNA	-2.54098	0.0382141	0.0015118			9148	NEURL1'	mRNA	2.21488	0.00518265	0.000100836
283383	'ADGRD1'	mRNA	-2.4014	3.15541e-13	1.30227e-16			120114	'FAT3'	mRNA	2.20024	0.00191962	2.97659e-05
65266	'WNK4'	mRNA	-2.36235	1.18528e-07	3.00495e-10			91807	'MYLK3'	mRNA	2.18133	0.000769649	9.03013e-06
27141	'CIDEB'	mRNA	-2.34996	9.74094e-11	8.0404e-14			54567	'DLL4'	mRNA	2.17621	2.65618e-05	1.40945e-07
1235	'CCR6'	mRNA	-2.31802	2.77167e-05	1.48707e-07			4017	'LOXL2'	mRNA	2.14842	7.27103e-05	4.75847e-07
3240	'HP'	mRNA	-2.2773	6.49446e-08	1.53162e-10			165082	'ADGRF3'	mRNA	2.11258	0.00267055	4.46355e-05
419	'ART3'	mRNA	-2.23186	0.00569541	0.000116338			5159	'PDGFRB'	mRNA	2.06951	0.00123313	1.70854e-05
51200	'CPA4'	mRNA	-2.18776	0.000315949	2.88171e-06			64221	'ROBO3'	mRNA	2.05722	0.0308634	0.00109726
55200	'PLEKHG6'	mRNA	-2.18588	3.57736e-07	1.05458e-09			3760	'KCNJ3'	mRNA	2.03205	0.00191075	2.94031e-05
64241	'ABCG8'	mRNA	-2.18558	0.0265976	0.000900124			11238	'CA5B'	mRNA	2.02356	0.000753786	8.7107e-06
51268	'PIPOX'	mRNA	-2.17713	5.0078e-05	2.95254e-07			114088	'TRIM9'	mRNA	1.99278	0.000454873	4.55919e-06
79814	'AGMAT'	mRNA	-2.15014	2.95577e-12	1.56842e-15			6275	'S100A4'	mRNA	1.97936	0.00211764	3.33358e-05
5948	'RBP2'	mRNA	-2.13683	3.6662e-09	4.10694e-12			83959	'SLC4A11'	mRNA	1.90073	6.01887e-05	3.61962e-07
404037	'HAPLN4'	mRNA	-2.09005	0.0134766	0.000359143			80164	'PRR36'	mRNA	1.87143	0.001054	1.37638e-05
284417	'TMEM150B'	mRNA	-2.02572	0.000642506	7.07714e-06			1288	'COL4A6'	mRNA	1.83047	0.00162925	2.36305e-05
3172	'HNF4A'	mRNA	-2.00007	3.20091e-30	1.88722e-34			2302	'FOXJ1'	mRNA	1.8261	0.0128119	0.000332225
3957	'LGALS2'	mRNA	-1.9692	0.00306274	5.20058e-05			5493	'PPL'	mRNA	1.82462	1.42833e-07	3.87378e-10
4622	'MYH4'	mRNA	-1.95002	0.00452208	8.50507e-05			7289	'TULP3'	mRNA	1.82218	4.69761e-19	1.10786e-22
339977	'LRRC66'	mRNA	-1.94622	0.00117348	1.59822e-05			7092	'TLL1'	mRNA	1.78231	0.0125628	0.00032294
5175	'PECAM1'	mRNA	-1.93813	1.11446e-09	1.11702e-12			23362	'PSD3'	mRNA	1.76263	1.95325e-21	3.45483e-25
118788	'PIK3AP1'	mRNA	-1.91248	1.75253e-06	6.61294e-09			338557	'FFAR4'	mRNA	1.76	0.0154047	0.000437773
90288	'EFCAB12'	mRNA	-1.90918	0.0148009	0.000411016			55089	'SLC38A4'	mRNA	1.74731	3.13673e-08	6.2952e-11
388595	'TMEM82'	mRNA	-1.90352	0.00636456	0.00013659			84866	'TMEM25'	mRNA	1.71693	0.000402765	3.94193e-06
1644	'DDC'	mRNA	-1.88297	0.000865544	1.04614e-05			6866	'TAC3'	mRNA	1.71347	0.0148009	0.00041017
89870	'TRIM15'	mRNA	-1.8822	0.0442494	0.00184449			9537	'TP53I11'	mRNA	1.70931	3.69877e-05	2.13713e-07
53345	'TM6SF2'	mRNA	-1.87626	1.09074e-06	3.53699e-09			3109	'HLA-DMB'	mRNA	1.68618	0.00202073	3.1572e-05
2161	'F12'	mRNA	-1.87523	7.10831e-09	1.00583e-11			4320	'MMP11'	mRNA	1.67149	0.00836405	0.000190843
9963	'SLC23A1'	mRNA	-1.86491	0.0069453	0.000153028			2535	'FZD2'	mRNA	1.66755	0.00460572	8.68953e-05
220001	'VWCE'	mRNA	-1.84587	5.77608e-07	1.77086e-09			389792	'IER5L'	mRNA	1.64615	0.00075576	8.77806e-06
5002	'SLC22A18'	mRNA	-1.84151	0.000484283	4.96183e-06			10417	'SPON2'	mRNA	1.62341	0.006006	0.000125
3690	'ITGB3'	mRNA	-1.81599	0.0145335	0.000397523			54855	'TENT5C'	mRNA	1.61764	0.00191249	2.95426e-05
80129	'CCDC170'	mRNA	-1.80844	0.00267055	4.47164e-05			222663	'SCUBE3'	mRNA	1.59853	1.47255e-06	5.296e-09
389602	'LOC389602'	mRNA	-1.80304	0.0252814	0.000843016			154743	'BMT2'	mRNA	1.59178	2.55324e-08	4.81714e-11
388630	'TRABD2B'	mRNA	-1.787	2.33772e-06	9.5102e-09			5325	'PLAGL1'	mRNA	1.58784	1.0165e-05	4.85446e-08
83715	'ESPN'	mRNA	-1.77711	0.0018854	2.87907e-05			397	'ARHGDIB'	mRNA	1.58559	0.00270861	4.56732e-05
51703	'ACSL5'	mRNA	-1.77186	0.00185195	2.76247e-05			7043	'TGFB3'	mRNA	1.57347	0.0222059	0.000713531
284111	'SLC13A5'	mRNA	-1.7369	5.25512e-11	4.02786e-14			28968	'SLC6A16'	mRNA	1.56385	0.0450266	0.00190343
1757	'SARDH'	mRNA	-1.71781	0.000106942	7.88143e-07			140576	'S100A16'	mRNA	1.55398	9.60201e-05	6.51041e-07
1370	'CPN2'	mRNA	-1.69398	2.48419e-08	4.54041e-11			3351	'HTR1B'	mRNA	1.55203	0.000715081	8.13694e-06
9047	'SH2D2A'	mRNA	-1.68558	0.0348278	0.00132444			79180	'EFHD2'	mRNA	1.55031	6.40052e-12	4.15103e-15
2781	'GNAZ'	mRNA	-1.66131	0.00360322	6.37325e-05			55061	'SUSD4'	mRNA	1.54777	0.00238964	3.88946e-05
2786	'GNG4'	mRNA	-1.65089	3.69122e-05	2.08925e-07			3222	'HOXC5'	mRNA	1.5448	0.00122486	1.68431e-05
2165	'F13B'	mRNA	-1.64797	0.0162655	0.000469906			5420	'PODXL'	mRNA	1.53788	0.000101707	7.16062e-07
1958	'EGR1'	mRNA	-1.61638	0.00165359	2.40809e-05			5074	'PAWR'	mRNA	1.53439	3.13673e-08	6.47283e-11
121643	'FOXN4'	mRNA	-1.60562	0.0166914	0.000483196			29969	'MDFIC'	mRNA	1.52907	9.436e-08	2.33661e-10
6822	'SULT2A1'	mRNA	-1.59898	1.82984e-08	3.12866e-11			4616	'GADD45B'	mRNA	1.52817	3.39662e-07	9.61251e-10
55959	'SULF2'	mRNA	-1.59805	0.0464047	0.001987			57538	'ALPK3'	mRNA	1.51455	2.45621e-09	2.60667e-12
58985	'IL22RA1'	mRNA	-1.58999	0.0227436	0.000736174			440279	'UNC13C'	mRNA	1.51423	0.0105851	0.000260244
81855	'SFXN3'	mRNA	-1.5882	4.0586e-08	9.09302e-11			2104	'ESRRG'	mRNA	1.51365	0.00178413	2.62975e-05
84647	'PLA2G12B'	mRNA	-1.57926	1.94188e-06	7.5564e-09			1831	'TSC22D3'	mRNA	1.51293	0.00111271	1.49577e-05
11223	'MST1L'	mRNA	-1.56625	4.42191e-09	5.21421e-12			2982	'GUCY1A1'	mRNA	1.5125	0.0224923	0.000724911
5450	'POU2AF1'	mRNA	-1.56625	0.0100339	0.000240184			11275	'KLHL2'	mRNA	1.5059	2.2882e-05	1.1872e-07
9075	'CLDN2'	mRNA	-1.50498	0.00637876	0.000137647			6696	'SPP1'	mRNA	1.50562	0.0128119	0.000332364
346606	'MOGAT3'	mRNA	-1.50409	0.0438713	0.00182355			22898	'DENND3'	mRNA	1.49031	0.000348073	3.26299e-06
9813	'EFCAB14'	mRNA	-1.49843	0.000590443	6.33574e-06			200810	'ALG1L'	mRNA	1.48854	0.0344328	0.00130536
120425	'JAML'	mRNA	-1.49346	0.0394858	0.00156822			642515	'PRRT1B'	mRNA	1.4734	0.00102713	1.30201e-05
55231	'CCDC87'	mRNA	-1.48571	0.000369051	3.50316e-06			728568	'C12orf73'	mRNA	1.46216	0.000733657	8.43483e-06
9830	'TRIM14'	mRNA	-1.48412	0.00941749	0.000222653			29942	'PURG'	mRNA	1.44495	0.0102029	0.000249007
144717	'PHETA1'	mRNA	-1.45709	7.50023e-07	2.34368e-09			3696	'ITGB8'	mRNA	1.44161	0.001054	1.36825e-05
345	'APOC3'	mRNA	-1.45645	8.91784e-06	4.20628e-08			116372	'LYPD1'	mRNA	1.41231	0.0174538	0.000518508
7464	'CORO2A'	mRNA	-1.44605	1.55623e-10	1.3763e-13			644538	'SMIM10'	mRNA	1.39863	0.00862799	0.000199917
5340	'PLG'	mRNA	-1.44201	0.00262117	4.35806e-05			23705	'CADM1'	mRNA	1.39502	0.00178114	2.61485e-05
92840	'REEP6'	mRNA	-1.42669	0.00103483	1.31786e-05			84466	'MEGF10'	mRNA	1.3697	5.92213e-10	5.58658e-13
8694	'DGAT1'	mRNA	-1.42041	0.0111051	0.000275427			11010	'GLIPR1'	mRNA	1.36961	1.49426e-06	5.51319e-09
221662	'RBM24'	mRNA	-1.41706	0.0260454	0.000872225			1303	'COL12A1'	mRNA	1.36439	3.64885e-11	2.58158e-14
3547	'IGSF1'	mRNA	-1.41565	9.89672e-07	3.15089e-09			3491	'CYR61'	mRNA	1.35782	1.79868e-06	6.89311e-09
3938	'LCT'	mRNA	-1.41391	0.044274	0.00185334			55214	'P3H2'	mRNA	1.34954	0.000101707	7.16472e-07
374383	'NCR3LG1'	mRNA	-1.41334	0.00235331	3.81557e-05			55203	'LGI2'	mRNA	1.34729	1.20426e-07	3.12408e-10
132158	'GLYCTK'	mRNA	-1.41195	0.000203217	1.68938e-06			1368	'CPM'	mRNA	1.3455	1.16869e-08	1.86042e-11
81543	'LRRC3'	mRNA	-1.41061	0.000135377	1.0456e-06			222546	'RFX6'	mRNA	1.34512	4.95289e-06	2.21932e-08
129807	'NEU4'	mRNA	-1.4076	5.16857e-09	6.62165e-12			28962	'OSTM1'	mRNA	1.33768	6.35336e-13	2.99669e-16
84129	'ACAD11'	mRNA	-1.40547	0.00161694	2.33566e-05			999	'CDH1'	mRNA	1.33149	0.00382523	6.90124e-05
257629	'ANKS4B'	mRNA	-1.40302	0.0100754	0.000242367			3797	'KIF3C'	mRNA	1.32375	6.60528e-05	4.11716e-07
433	'ASGR2'	mRNA	-1.39583	8.31903e-09	1.2262e-11			7484	'WNT9B'	mRNA	1.32013	0.0298572	0.00104856
89866	'SEC16B'	mRNA	-1.39453	0.00464735	8.81494e-05			4237	'MFAP2'	mRNA	1.3195	0.00117348	1.59748e-05
5174	'PDZK1'	mRNA	-1.39433	0.0283011	0.000967788			23555	'TSPAN15'	mRNA	1.31876	2.83647e-05	1.53856e-07
1842	'ECM2'	mRNA	-1.38726	0.00667472	0.000146165			388228	'SBK1'	mRNA	1.31281	7.00278e-05	4.50034e-07
130	'ADH6'	mRNA	-1.38252	3.61241e-05	2.02334e-07			10382	'TUBB4A'	mRNA	1.30985	0.00403141	7.4396e-05
283375	'SLC39A5'	mRNA	-1.37899	0.0136252	0.000365513			107985770	'LOC107985770'	lncRNA	1.30545	0.0370129	0.00145229
114571	'SLC22A9'	mRNA	-1.37775	0.00241446	3.95744e-05			389332	'SMIM32'	mRNA	1.30361	0.00334969	5.84582e-05
2705	'GJB1'	mRNA	-1.36781	0.010515	0.0002579			167227	'DCP2'	mRNA	1.30021	1.355e-08	2.2369e-11
57205	'ATP10D'	mRNA	-1.36093	0.00107907	1.43147e-05			8912	'CACNA1H'	mRNA	1.29976	0.0152394	0.000429163
89782	'LMLN'	mRNA	-1.34946	0.0213307	0.000674091			85360	'SYDE1'	mRNA	1.2963	3.55699e-07	1.02761e-09
344558	'SH3RF3'	mRNA	-1.34798	0.00117348	1.59322e-05			9516	'LITAF'	mRNA	1.28585	0.00268282	4.50802e-05
80830	'APOL6'	mRNA	-1.34734	0.00627435	0.00013327			8654	'PDE5A'	mRNA	1.27261	0.000105398	7.70556e-07
2155	'F7'	mRNA	-1.34301	1.6225e-05	8.03552e-08			26960	'NBEA'	mRNA	1.26925	0.0407811	0.00164461
4143	'MAT1A'	mRNA	-1.33589	0.0177345	0.000530121			23529	'CLCF1'	mRNA	1.2663	0.0128008	0.000330568
2168	'FABP1'	mRNA	-1.33135	0.0154197	0.000439109			5209	'PFKFB3'	mRNA	1.26229	1.3482e-06	4.61033e-09
7941	'PLA2G7'	mRNA	-1.32542	4.48049e-06	1.95481e-08			6624	'FSCN1'	mRNA	1.26211	0.00655781	0.000143057
85358	'SHANK3'	mRNA	-1.32362	0.00575548	0.000118428			100271849	'MEF2B'	mRNA	1.26026	0.0126679	0.000326388
95	'ACY1'	mRNA	-1.31423	2.12607e-06	8.39849e-09			29799	'YPEL1'	mRNA	1.25898	0.0298903	0.00105385
3131	'HLF'	mRNA	-1.30489	0.00122486	1.68986e-05			11167	'FSTL1'	mRNA	1.25543	0.0174538	0.000515145
55244	'SLC47A1'	mRNA	-1.28943	0.0323666	0.00117742			2817	'GPC1'	mRNA	1.24519	0.0381467	0.00150689
2053	'EPHX2'	mRNA	-1.27057	1.43132e-06	5.06334e-09			10769	'PLK2'	mRNA	1.24329	7.36577e-08	1.78054e-10
6581	'SLC22A3'	mRNA	-1.25415	0.0053226	0.000104964			55529	'PIP4P2'	mRNA	1.24223	0.0174538	0.000518882
56241	'SUSD2'	mRNA	-1.24563	0.000781879	9.21973e-06			57094	'CPA6'	mRNA	1.23923	0.0102029	0.000249042
91860	'CALML4'	mRNA	-1.24301	9.60201e-05	6.49387e-07			123228	'SENP8'	mRNA	1.22493	0.0303851	0.00107809
8309	'ACOX2'	mRNA	-1.2377	0.00933884	0.000220243			84456	'L3MBTL3'	mRNA	1.21979	0.00380998	6.85127e-05
7456	'WIPF1'	mRNA	-1.23521	0.0125582	0.000322081			90427	'BMF'	mRNA	1.21963	0.000315949	2.8544e-06
2593	'GAMT'	mRNA	-1.22985	0.001054	1.37957e-05			10479	'SLC9A6'	mRNA	1.21807	6.79738e-05	4.32827e-07
189	'AGXT'	mRNA	-1.22094	0.0265612	0.000897328			27124	'INPP5J'	mRNA	1.21705	3.13673e-08	6.12309e-11
196410	'METTL7B'	mRNA	-1.21709	1.49426e-06	5.55029e-09			132720	'FAM241A'	mRNA	1.21199	0.000813378	9.78298e-06
57462	'MYORG'	mRNA	-1.21676	0.0266092	0.000902087			130271	'PLEKHH2'	mRNA	1.2101	0.000105087	7.62087e-07
220963	'SLC16A9'	mRNA	-1.21665	0.000181333	1.46469e-06			146760	'RTN4RL1'	mRNA	1.20848	0.0174538	0.000513178
2984	'GUCY2C'	mRNA	-1.21111	0.0140399	0.000380091			57393	'CLTRN'	mRNA	1.20763	4.30839e-06	1.85433e-08
9027	'NAT8'	mRNA	-1.20861	0.00427331	7.9364e-05			4688	'NCF2'	mRNA	1.19118	0.0478859	0.00207799
1230	'CCR1'	mRNA	-1.20589	0.0464047	0.00198905			51696	'HECA'	mRNA	1.18899	0.000342315	3.18883e-06
285025	'CCDC141'	mRNA	-1.20473	0.00330661	5.75114e-05			84662	'GLIS2'	mRNA	1.18745	0.000198318	1.62527e-06
18	'ABAT'	mRNA	-1.17412	0.000942498	1.15355e-05			8828	'NRP2'	mRNA	1.1844	0.000315949	2.85922e-06
6299	'SALL1'	mRNA	-1.16713	0.024709	0.000820185			147463	'ANKRD29'	mRNA	1.1824	0.0355942	0.00136828
7262	'PHLDA2'	mRNA	-1.16439	0.00244163	4.03076e-05			3400	'ID4'	mRNA	1.18037	0.00504534	9.69743e-05
164091	'PAQR7'	mRNA	-1.15459	0.0134124	0.000355385			115294	'PCMTD1'	mRNA	1.17992	0.00820627	0.000186275
4354	'MPP1'	mRNA	-1.15258	0.0333776	0.00123781			283987	'HID1'	mRNA	1.1763	3.34335e-05	1.83322e-07
9942	'XYLB'	mRNA	-1.14055	0.00188731	2.89311e-05			83716	'CRISPLD2'	mRNA	1.1683	0.0436294	0.00181093
9496	'TBX4'	mRNA	-1.13319	0.019489	0.000590611			780	'DDR1'	mRNA	1.1671	6.60528e-05	4.12806e-07
338094	'FAM151A'	mRNA	-1.1293	0.00225224	3.60832e-05			107985082	'LOC107985082'	mRNA	1.1592	0.00151293	2.14081e-05
7049	'TGFBR3'	mRNA	-1.10962	0.000102226	7.2928e-07			301	'ANXA1'	mRNA	1.15552	0.000132634	1.01659e-06
540	'ATP7B'	mRNA	-1.107	6.66277e-06	3.10335e-08			255743	'NPNT'	mRNA	1.15215	0.046825	0.00201534
54386	'TERF2IP'	mRNA	-1.10437	0.0197202	0.000607635			824	'CAPN2'	mRNA	1.13463	3.8542e-07	1.15892e-09
255043	'TMEM86B'	mRNA	-1.10437	0.00159594	2.2959e-05			283229	'CRACR2B'	mRNA	1.12929	0.0328808	0.00120582
4907	'NT5E'	mRNA	-1.09584	1.25631e-05	6.14784e-08			113220	'KIF12'	mRNA	1.12913	1.39156e-07	3.69202e-10
340024	'SLC6A19'	mRNA	-1.08834	0.00106781	1.41023e-05			223117	'SEMA3D'	mRNA	1.12529	0.0341455	0.00128441
4773	'NFATC2'	mRNA	-1.07528	0.023095	0.000751632			6337	'SCNN1A'	mRNA	1.11152	0.0111051	0.000275648
100507203	'SMLR1'	mRNA	-1.06913	0.000984414	1.22464e-05			55652	'SLC48A1'	mRNA	1.11148	0.00212659	3.36022e-05
55778	'ZNF839'	mRNA	-1.0662	0.0013296	1.85004e-05			2151	'F2RL2'	mRNA	1.10393	0.000959264	1.18204e-05
8642	'DCHS1'	mRNA	-1.06002	0.002569	4.25617e-05			80854	'SETD7'	mRNA	1.1037	9.99471e-05	6.89453e-07
26230	'TIAM2'	mRNA	-1.0582	0.0480826	0.00209782			5865	'RAB3B'	mRNA	1.10022	3.19355e-06	1.33684e-08
79154	'DHRS11'	mRNA	-1.05402	0.005092	9.84715e-05			3092	'HIP1'	mRNA	1.09474	2.41898e-08	4.2786e-11
56999	'ADAMTS9'	mRNA	-1.04579	0.00893745	0.000209723			23452	'ANGPTL2'	mRNA	1.09222	0.00185317	2.78614e-05
8492	'PRSS12'	mRNA	-1.03612	0.0394858	0.00157588			9246	'UBE2L6'	mRNA	1.08855	0.00391469	7.08573e-05
55646	'LYAR'	mRNA	-1.03549	0.0150172	0.000419873			139818	'DOCK11'	mRNA	1.08801	0.000494936	5.16501e-06
4609	'MYC'	mRNA	-1.03486	0.0373109	0.00146947			84959	'UBASH3B'	mRNA	1.08791	0.00655755	0.000142665
2762	'GMDS'	mRNA	-1.03373	0.0122379	0.000310556			30061	'SLC40A1'	mRNA	1.08742	0.00177315	2.59265e-05
10849	'CD3EAP'	mRNA	-1.0334	0.00899637	0.000211636			7089	'TLE2'	mRNA	1.07973	0.00326666	5.62387e-05
5618	'PRLR'	mRNA	-1.02611	0.000168466	1.3409e-06			7336	'UBE2V2'	mRNA	1.07558	1.27417e-06	4.28203e-09
29965	'CDIP1'	mRNA	-1.01757	0.000479281	4.86034e-06			285513	'GPRIN3'	mRNA	1.07554	0.0292334	0.00101001
435	'ASL'	mRNA	-1.01652	0.00117351	1.60518e-05			3832	'KIF11'	mRNA	1.07542	1.37173e-06	4.77165e-09
1736	'DKC1'	mRNA	-1.01513	0.00948969	0.000224919			1466	'CSRP2'	mRNA	1.06965	0.0478098	0.00207182
10861	'SLC26A1'	mRNA	-1.01274	1.03024e-08	1.57929e-11			635	'BHMT'	mRNA	1.06878	0.0302463	0.00106985
282969	'FUOM'	mRNA	-1.01084	0.0011036	1.47702e-05			285368	'PRRT3'	mRNA	1.06765	0.0168907	0.000492947
51022	'GLRX2'	mRNA	-1.00563	0.0448401	0.0018887			255403	'ZNF718'	mRNA	1.06759	0.0330091	0.00121442
1678	'TIMM8A'	mRNA	-1.00441	0.0147857	0.000408793			5087	'PBX1'	mRNA	1.06679	4.79038e-08	1.1015e-10
10062	'NR1H3'	mRNA	-1.00237	1.74538e-05	8.95279e-08			83787	'ARMC10'	mRNA	1.06584	0.000494936	5.13861e-06
392636	'AGMO'	mRNA	-0.988596	0.0339969	0.00127481			8875	'VNN2'	mRNA	1.06458	0.000274899	2.41495e-06
285753	'CEP57L1'	mRNA	-0.982964	0.0332013	0.0012254			58472	'SQOR'	mRNA	1.05958	0.00032058	2.94856e-06
79574	'EPS8L3'	mRNA	-0.982709	0.0460183	0.00195898			135112	'NCOA7'	mRNA	1.05867	7.87084e-05	5.19742e-07
115677	'NOSTRIN'	mRNA	-0.982365	0.0117046	0.000293977			23432	'GPR161'	mRNA	1.05801	0.00581427	0.000119981
10865	'ARID5A'	mRNA	-0.967453	0.00185317	2.78369e-05			23271	'CAMSAP2'	mRNA	1.05706	5.834e-09	7.91121e-12
26225	'ARL5A'	mRNA	-0.962242	0.000226105	1.89298e-06			858	'CAV2'	mRNA	1.05227	0.00011355	8.50239e-07
10205	'MPZL2'	mRNA	-0.959027	0.0191835	0.00057796			91283	'MSANTD3'	mRNA	1.05085	7.27103e-05	4.74936e-07
79778	'MICALL2'	mRNA	-0.951715	0.00640087	0.000138879			85464	'SSH2'	mRNA	1.04977	3.92508e-08	8.56246e-11
284098	'PIGW'	mRNA	-0.945087	0.0295407	0.001024			54809	'SAMD9'	mRNA	1.04963	0.00951279	0.000226028
55612	'FERMT1'	mRNA	-0.943797	0.00211764	3.32169e-05			127435	'PODN'	mRNA	1.04812	0.0360945	0.0013939
79762	'C1orf115'	mRNA	-0.9296	0.0195013	0.000596731			8434	'RECK'	mRNA	1.04121	0.014598	0.000400217
1384	'CRAT'	mRNA	-0.924782	0.000654287	7.32944e-06			5412	'UBL3'	mRNA	1.03899	0.000228828	1.95626e-06
255027	'MPV17L'	mRNA	-0.924117	0.0394858	0.00157608			8869	'ST3GAL5'	mRNA	1.03425	0.000293133	2.59241e-06
55020	'TTC38'	mRNA	-0.92401	6.04834e-06	2.74584e-08			8463	'TEAD2'	mRNA	1.03405	0.000239251	2.05947e-06
124808	'CCDC43'	mRNA	-0.907698	0.00717128	0.000159822			6304	'SATB1'	mRNA	1.02732	0.000388083	3.70671e-06
2584	'GALK1'	mRNA	-0.907282	0.0147857	0.000407329			54205	'CYCS'	mRNA	1.02664	0.00020094	1.6586e-06
2859	'GPR35'	mRNA	-0.904108	0.0101608	0.000245617			9021	'SOCS3'	mRNA	1.02588	0.0131434	0.000344733
3385	'ICAM3'	mRNA	-0.899035	0.0108261	0.000267445			205428	'C3orf58'	mRNA	1.01117	9.60201e-05	6.45254e-07
54585	'LZTFL1'	mRNA	-0.896691	0.00357035	6.29406e-05			84804	'MFSD9'	mRNA	1.0076	0.000124713	9.41178e-07
203427	'SLC25A43'	mRNA	-0.891379	0.0131272	0.000342865			3726	'JUNB'	mRNA	0.9992	0.00795338	0.000178659
80775	'TMEM177'	mRNA	-0.890095	1.2502e-05	6.04424e-08			7373	'COL14A1'	mRNA	0.997176	0.00531255	0.000104303
11309	'SLCO2B1'	mRNA	-0.887651	0.0356968	0.00137433			92421	'CHMP4C'	mRNA	0.99714	0.00183718	2.72962e-05
4485	'MST1'	mRNA	-0.886898	6.16718e-05	3.74518e-07			83593	'RASSF5'	mRNA	0.995137	0.0152394	0.00043038
309	'ANXA6'	mRNA	-0.869514	0.000799018	9.56316e-06			8905	'AP1S2'	mRNA	0.994428	0.00225224	3.60023e-05
60370	'AVPI1'	mRNA	-0.868308	0.00610902	0.000127873			55205	'ZNF532'	mRNA	0.993878	0.000315949	2.88733e-06
55092	'TMEM51'	mRNA	-0.866606	0.00703268	0.000155489			3306	'HSPA2'	mRNA	0.993766	0.00215326	3.41505e-05
9245	'GCNT3'	mRNA	-0.862755	0.0482641	0.00210858			4602	'MYB'	mRNA	0.992973	0.0043375	8.10676e-05
55313	'CPPED1'	mRNA	-0.857128	0.000605036	6.56507e-06			56967	'C14orf132'	mRNA	0.990657	0.000652869	7.27506e-06
23566	'LPAR3'	mRNA	-0.855021	0.00102231	1.28987e-05			83543	'AIF1L'	mRNA	0.990448	0.0283684	0.00097176
5244	'ABCB4'	mRNA	-0.852879	0.0134766	0.000358924			84102	'SLC41A2'	mRNA	0.988569	0.0135931	0.000363562
53841	'CDHR5'	mRNA	-0.850193	0.0289177	0.000993986			151887	'CCDC80'	mRNA	0.987792	0.00429207	7.99655e-05
788	'SLC25A20'	mRNA	-0.838975	0.0329707	0.00121106			4148	'MATN3'	mRNA	0.987441	0.0497754	0.00219168
7965	'AIMP2'	mRNA	-0.837434	0.000101707	7.19586e-07			25978	'CHMP2B'	mRNA	0.986925	0.00197607	3.07577e-05
5805	'PTS'	mRNA	-0.836567	0.0298572	0.00104976			93145	'OLFM2'	mRNA	0.98627	0.000725449	8.29769e-06
54458	'PRR13'	mRNA	-0.835601	2.98098e-07	8.26048e-10			7162	'TPBG'	mRNA	0.983242	0.0466572	0.00200537
3628	'INPP1'	mRNA	-0.834773	0.000315949	2.88221e-06			4240	'MFGE8'	mRNA	0.982896	0.000463334	4.67131e-06
197	'AHSG'	mRNA	-0.831406	0.0101552	0.000244884			1123	'CHN1'	mRNA	0.978825	0.0290317	0.000999618
9774	'BCLAF1'	mRNA	-0.821296	0.00965851	0.000230096			152007	'GLIPR2'	mRNA	0.975714	0.00569541	0.000116229
8702	'B4GALT4'	mRNA	-0.820498	1.67632e-05	8.40085e-08			100505385	'IQCJ-SCHIP1'	mRNA	0.970675	0.0010797	1.43867e-05
81693	'AMN'	mRNA	-0.818572	0.0483468	0.00211505			4355	'MPP2'	mRNA	0.969116	0.0069453	0.000153148
23516	'SLC39A14'	mRNA	-0.813199	0.00180478	2.67084e-05			373	'TRIM23'	mRNA	0.96463	0.0341455	0.0012829
57211	'ADGRG6'	mRNA	-0.811598	0.0342785	0.00129749			253558	'LCLAT1'	mRNA	0.962545	0.000527723	5.53828e-06
23108	'RAP1GAP2'	mRNA	-0.808891	0.0221071	0.000706448			22795	'NID2'	mRNA	0.959639	0.0372195	0.00146368
160518	'DENND5B'	mRNA	-0.804275	0.000135813	1.05698e-06			414149	'ACBD7'	mRNA	0.959023	0.0395563	0.00158171
9965	'FGF19'	mRNA	-0.795664	0.00336741	5.89659e-05			5357	'PLS1'	mRNA	0.95461	0.00153555	2.19092e-05
368	'ABCC6'	mRNA	-0.791851	0.0308902	0.00110365			55284	'UBE2W'	mRNA	0.952644	0.00360941	6.44803e-05
1962	'EHHADH'	mRNA	-0.790963	0.0195303	0.000598771			26047	'CNTNAP2'	mRNA	0.951718	0.0134124	0.00035585
1662	'DDX10'	mRNA	-0.789368	0.0342108	0.00128967			51232	'CRIM1'	mRNA	0.950964	0.00823907	0.000187505
90338	'ZNF160'	mRNA	-0.784098	0.0024198	3.98045e-05			51157	'ZNF580'	mRNA	0.948608	0.0351287	0.00134372
2628	'GATM'	mRNA	-0.781973	0.0311497	0.00111662			7320	'UBE2B'	mRNA	0.946751	4.49349e-06	1.98698e-08
2118	'ETV4'	mRNA	-0.778811	6.41026e-05	3.93059e-07			4879	'NPPB'	mRNA	0.942635	0.00152064	2.16069e-05
6615	'SNAI1'	mRNA	-0.769253	0.0324406	0.00118393			25946	'ZNF385A'	mRNA	0.941595	0.000228005	1.93578e-06
5125	'PCSK5'	mRNA	-0.756262	0.0197327	0.000609631			59277	'NTN4'	mRNA	0.941033	0.0359787	0.0013873
335	'APOA1'	mRNA	-0.748201	0.0118165	0.000298182			126969	'SLC44A3'	mRNA	0.939631	0.00667472	0.000146394
83862	'TMEM120A'	mRNA	-0.747141	0.0394858	0.00157495			84918	'LRP11'	mRNA	0.93532	1.72409e-05	8.7419e-08
2805	'GOT1'	mRNA	-0.743838	0.0115414	0.0002892			27250	'PDCD4'	mRNA	0.934006	0.0115414	0.000288957
126661	'CCDC163'	mRNA	-0.741548	0.0333776	0.00123745			25842	'ASF1A'	mRNA	0.93178	0.000246994	2.14068e-06
873	'CBR1'	mRNA	-0.741542	0.0192913	0.000582344			6604	'SMARCD3'	mRNA	0.931359	0.0084288	0.00019336
4440	'MSI1'	mRNA	-0.739184	0.0013364	1.86739e-05			170954	'PPP1R18'	mRNA	0.927765	0.00610902	0.000128224
1519	'CTSO'	mRNA	-0.738362	0.0302463	0.00106997			84451	'MAP3K21'	mRNA	0.927152	0.0295407	0.00102579
388886	'LRRC75B'	mRNA	-0.737714	0.0484502	0.00212243			5922	'RASA2'	mRNA	0.925315	0.000274899	2.41065e-06
90293	'KLHL13'	mRNA	-0.735827	0.0161566	0.000465809			5413	'SEPT5'	mRNA	0.923283	0.00186439	2.81401e-05
131870	'NUDT16'	mRNA	-0.73394	0.00569541	0.000116521			6690	'SPINK1'	mRNA	0.920798	0.0210007	0.000661185
65979	'PHACTR4'	mRNA	-0.730477	0.0176192	0.000525637			149420	'PDIK1L'	mRNA	0.920363	0.012419	0.000316984
8165	'AKAP1'	mRNA	-0.729373	0.000109377	8.12544e-07			258010	'SVIP'	mRNA	0.919878	0.0168907	0.000491931
79962	'DNAJC22'	mRNA	-0.719305	0.0174538	0.000513706			51099	'ABHD5'	mRNA	0.917435	0.00104455	1.33641e-05
5139	'PDE3A'	mRNA	-0.719071	0.0140399	0.000380777			11247	'NXPH4'	mRNA	0.917193	0.00393779	7.15075e-05
64122	'FN3K'	mRNA	-0.718019	0.0412629	0.00167531			2057	'EPOR'	mRNA	0.915942	0.00187855	2.85754e-05
102288414	'C11orf98'	mRNA	-0.716082	0.00105115	1.35105e-05			3880	'KRT19'	mRNA	0.91473	0.0441397	0.00183731
10244	'RABEPK'	mRNA	-0.714115	0.023799	0.000780156			9262	'STK17B'	mRNA	0.913228	0.00400988	7.33276e-05
89953	'KLC4'	mRNA	-0.700101	0.027318	0.000929337			4900	'NRGN'	mRNA	0.911936	0.0414687	0.0016919
84365	'NIFK'	mRNA	-0.698924	0.000559454	5.93725e-06			3911	'LAMA5'	mRNA	0.910807	0.00874707	0.000204224
4547	'MTTP'	mRNA	-0.69599	0.00329295	5.68855e-05			83999	'KREMEN1'	mRNA	0.90928	0.005005	9.56088e-05
661	'POLR3D'	mRNA	-0.695433	0.0298572	0.00104207			8322	'FZD4'	mRNA	0.905397	0.000799018	9.55724e-06
6744	'ITPRID2'	mRNA	-0.694476	0.0412151	0.00166454			11098	'PRSS23'	mRNA	0.904018	0.000136214	1.06813e-06
2697	'GJA1'	mRNA	-0.691106	0.0395563	0.00158356			6102	'RP2'	mRNA	0.903987	0.0215709	0.000683143
65263	'PYCR3'	mRNA	-0.690463	0.0327454	0.00119892			3248	'HPGD'	mRNA	0.903972	0.00626783	0.000132666
84236	'RHBDD1'	mRNA	-0.687386	0.00313131	5.33547e-05			55074	'OXR1'	mRNA	0.903694	0.00569541	0.000115347
3615	'IMPDH2'	mRNA	-0.686312	0.0414313	0.00168793			8971	'H1FX'	mRNA	0.896632	0.000358325	3.38023e-06
5862	'RAB2A'	mRNA	-0.685152	0.000400928	3.85303e-06			11221	'DUSP10'	mRNA	0.894304	0.000986523	1.23308e-05
4534	'MTM1'	mRNA	-0.683823	0.0132208	0.000347919			57619	'SHROOM3'	mRNA	0.889272	2.28924e-05	1.20124e-07
3156	'HMGCR'	mRNA	-0.682467	0.0454795	0.00192794			23594	'ORC6'	mRNA	0.877362	0.00632328	0.000134958
161742	'SPRED1'	mRNA	-0.67344	0.0400259	0.00160944			376267	'RAB15'	mRNA	0.876771	0.0053431	0.000106163
119559	'SFXN4'	mRNA	-0.669758	0.0311361	0.0011143			2674	'GFRA1'	mRNA	0.87388	0.0477257	0.00206536
10723	'SLC12A7'	mRNA	-0.664338	0.0221772	0.000710697			11237	'RNF24'	mRNA	0.873481	5.8059e-05	3.45732e-07
63910	'SLC17A9'	mRNA	-0.664219	0.0154767	0.000442557			857	'CAV1'	mRNA	0.871674	0.00360858	6.404e-05
5833	'PCYT2'	mRNA	-0.661941	0.00550126	0.00010963			283209	'PGM2L1'	mRNA	0.863531	0.0342785	0.0012965
11264	'PXMP4'	mRNA	-0.655319	0.0100754	0.000242314			1809	'DPYSL3'	mRNA	0.860572	0.0472517	0.00203928
51097	'SCCPDH'	mRNA	-0.6549	0.0056756	0.000114442			84706	'GPT2'	mRNA	0.860401	0.00887573	0.000207751
54534	'MRPL50'	mRNA	-0.652843	0.02345	0.000765953			23589	'CARHSP1'	mRNA	0.859771	0.00627435	0.000133544
5831	'PYCR1'	mRNA	-0.647392	0.0147857	0.000408849			9353	'SLIT2'	mRNA	0.859429	0.00593885	0.000122902
2582	'GALE'	mRNA	-0.645861	0.00965851	0.000230629			22881	'ANKRD6'	mRNA	0.856351	0.0394858	0.00157245
9701	'PPP6R2'	mRNA	-0.645714	0.0422164	0.00173861			4739	'NEDD9'	mRNA	0.854375	0.0472288	0.00203551
65260	'COA7'	mRNA	-0.643447	0.0152394	0.000430091			5825	'ABCD3'	mRNA	0.852286	0.000105087	7.60349e-07
7005	'TEAD3'	mRNA	-0.642899	0.0298572	0.00105093			83660	'TLN2'	mRNA	0.850375	0.0050963	9.88551e-05
26872	'STEAP1'	mRNA	-0.642192	0.0362954	0.00140756			726	'CAPN5'	mRNA	0.845694	0.000148409	1.1725e-06
10788	'IQGAP2'	mRNA	-0.63523	0.0422164	0.00174199			4683	'NBN'	mRNA	0.842986	0.000769649	9.01637e-06
2308	'FOXO1'	mRNA	-0.631815	0.0199566	0.000622432			55974	'SLC50A1'	mRNA	0.840858	6.66075e-05	4.202e-07
57062	'DDX24'	mRNA	-0.631467	0.0198392	0.000617599			81573	'ANKRD13C'	mRNA	0.84059	0.000227769	1.92035e-06
11046	'SLC35D2'	mRNA	-0.62957	0.023095	0.000750518			1633	'DCK'	mRNA	0.839496	0.0224923	0.000726712
51061	'TXNDC11'	mRNA	-0.629093	0.00238964	3.90266e-05			199731	'CADM4'	mRNA	0.838926	0.0325537	0.00118998
162967	'ZNF320'	mRNA	-0.628893	0.0114328	0.000284455			2743	'GLRB'	mRNA	0.831418	0.023261	0.000758406
5106	'PCK2'	mRNA	-0.628289	0.00364102	6.52596e-05			23075	'SWAP70'	mRNA	0.828906	0.0252814	0.000841327
26063	'DECR2'	mRNA	-0.625786	0.006006	0.000124832			117177	'RAB3IP'	mRNA	0.828396	9.82333e-05	6.71839e-07
1445	'CSK'	mRNA	-0.62301	0.0218986	0.000695912			10891	'PPARGC1A'	mRNA	0.822673	0.00557728	0.000111473
51114	'ZDHHC9'	mRNA	-0.620196	0.0220346	0.000702296			375061	'FAM89A'	mRNA	0.815142	0.00227227	3.65739e-05
84154	'RPF2'	mRNA	-0.616988	0.0150172	0.000420564			5747	'PTK2'	mRNA	0.812835	0.00317215	5.44055e-05
81932	'HDHD3'	mRNA	-0.610865	0.00871447	0.000202949			51222	'ZNF219'	mRNA	0.812653	0.0399623	0.00160452
8797	'TNFRSF10A'	mRNA	-0.609741	0.0448401	0.00189207			113263	'GLCCI1'	mRNA	0.812346	0.001054	1.36259e-05
7726	'TRIM26'	mRNA	-0.609554	0.000785966	9.31426e-06			57544	'TXNDC16'	mRNA	0.810966	0.041247	0.0016707
344	'APOC2'	mRNA	-0.606942	0.00558073	0.0001122			162239	'ZFP1'	mRNA	0.810361	0.00717128	0.000159584
6927	'HNF1A'	mRNA	-0.605661	0.0351287	0.00134473			65062	'TMEM237'	mRNA	0.803259	0.0050555	9.74676e-05
84769	'MPV17L2'	mRNA	-0.602705	0.0367849	0.00143574			10079	'ATP9A'	mRNA	0.802972	0.0102786	0.000251495
53838	'C11orf24'	mRNA	-0.602636	0.000442941	4.41348e-06			1946	'EFNA5'	mRNA	0.801981	0.0311678	0.00112043
3291	'HSD11B2'	mRNA	-0.598627	0.0262044	0.000882184			25959	'KANK2'	mRNA	0.801893	0.0224923	0.000726152
84067	'FAM160A2'	mRNA	-0.594029	0.0241904	0.000797266			9294	'S1PR2'	mRNA	0.800668	0.00134029	1.88072e-05
801	'CALM1'	mRNA	-0.591692	0.0422164	0.00173522			24145	'PANX1'	mRNA	0.800375	0.000577569	6.16355e-06
29841	'GRHL1'	mRNA	-0.590243	0.0479062	0.00208447			9828	'ARHGEF17'	mRNA	0.799675	0.00736318	0.000164533
56181	'MTFR1L'	mRNA	-0.58944	0.0412629	0.00167621			84909	'C9orf3'	mRNA	0.799671	0.00352608	6.19523e-05
6383	'SDC2'	mRNA	-0.58708	0.0149593	0.000416295			114569	'MAL2'	mRNA	0.798192	0.0204123	0.00063905
23239	'PHLPP1'	mRNA	-0.585262	0.0453806	0.00192107			27122	'DKK3'	mRNA	0.798124	0.000195746	1.59265e-06
19	'ABCA1'	mRNA	-0.582369	0.0122146	0.000308948			23012	'STK38L'	mRNA	0.793853	0.00411335	7.61507e-05
80339	'PNPLA3'	mRNA	-0.576658	0.0240466	0.000789692			89958	'SAPCD2'	mRNA	0.788636	3.42553e-05	1.89847e-07
4600	'MX2'	mRNA	-0.569128	0.0494689	0.00217288			57561	'ARRDC3'	mRNA	0.787373	0.00483783	9.21301e-05
7804	'LRP8'	mRNA	-0.567178	0.0153146	0.000434309			83699	'SH3BGRL2'	mRNA	0.787217	0.0303851	0.00107846
2626	'GATA4'	mRNA	-0.560141	0.0460183	0.00195978			9265	'CYTH3'	mRNA	0.784577	0.00402689	7.40752e-05
10897	'YIF1A'	mRNA	-0.558482	0.0445767	0.00187127			729438	'CASTOR2'	mRNA	0.784433	0.000177227	1.42107e-06
6945	'MLX'	mRNA	-0.554665	0.00558073	0.000112046			51313	'FAM198B'	mRNA	0.782557	0.0240869	0.000792435
22872	'SEC31A'	mRNA	-0.546071	0.00861828	0.000199184			64359	'NXN'	mRNA	0.778855	0.0334812	0.00124955
7873	'MANF'	mRNA	-0.544828	0.0315022	0.00113855			1843	'DUSP1'	mRNA	0.773049	0.00534297	0.000105845
8140	'SLC7A5'	mRNA	-0.544219	0.0342108	0.0012909			83666	'PARP9'	mRNA	0.772342	0.00519555	0.000101699
10813	'UTP14A'	mRNA	-0.542828	0.0215709	0.000684224			6777	'STAT5B'	mRNA	0.770169	0.017933	0.000537112
54552	'GNL3L'	mRNA	-0.540905	0.0160775	0.00046258			2888	'GRB14'	mRNA	0.766561	0.0460183	0.00196163
10994	'ILVBL'	mRNA	-0.527496	0.0317248	0.00114846			5324	'PLAG1'	mRNA	0.76604	0.0351287	0.00134402
84864	'RIOX2'	mRNA	-0.524346	0.0145335	0.000397591			3993	'LLGL2'	mRNA	0.765717	0.000403435	3.97226e-06
4258	'MGST2'	mRNA	-0.517341	0.0221772	0.000711301			1456	'CSNK1G3'	mRNA	0.762854	0.0147032	0.000403967
85403	'EAF1'	mRNA	-0.50202	0.0267772	0.000909362			6525	'SMTN'	mRNA	0.760287	0.00634956	0.000135894
471	'ATIC'	mRNA	-0.498133	0.0334812	0.00124779			9194	'SLC16A7'	mRNA	0.760283	0.031457	0.00113506
9883	'POM121'	mRNA	-0.495937	0.0194994	0.000593224			7286	'TUFT1'	mRNA	0.759965	0.00464735	8.82286e-05
64744	'SMAP2'	mRNA	-0.494436	0.0197202	0.00060808			710	'SERPING1'	mRNA	0.756654	0.00329929	5.71895e-05
8501	'SLC43A1'	mRNA	-0.485107	0.0131179	0.000341851			5287	'PIK3C2B'	mRNA	0.755369	0.000605036	6.54155e-06
10456	'HAX1'	mRNA	-0.481679	0.0402482	0.00162075			9423	'NTN1'	mRNA	0.754686	0.0150172	0.000420443
4224	'MEP1A'	mRNA	-0.471755	0.0422164	0.00174232			3223	'HOXC6'	mRNA	0.752772	0.028463	0.000976679
9868	'TOMM70'	mRNA	-0.468496	0.0345234	0.00131084			51465	'UBE2J1'	mRNA	0.7499	0.000402765	3.918e-06
23135	'KDM6B'	mRNA	-0.463268	0.044582	0.00187412			222962	'SLC29A4'	mRNA	0.746609	0.00396197	7.21803e-05
23481	'PES1'	mRNA	-0.456867	0.0220346	0.000702831			10732	'TCFL5'	mRNA	0.74637	0.00637075	0.000137098
23464	'GCAT'	mRNA	-0.456866	0.0444482	0.00186326			55120	'FANCL'	mRNA	0.746033	0.0153062	0.000433169
80790	'CMIP'	mRNA	-0.455308	0.0497754	0.00219222			92922	'CCDC102A'	mRNA	0.743562	0.0195013	0.000594736
10131	'TRAP1'	mRNA	-0.454405	0.0195013	0.000596129			4090	'SMAD5'	mRNA	0.743094	0.0174538	0.000519674
83606	'GUCD1'	mRNA	-0.453364	0.0323182	0.00117375			144100	'PLEKHA7'	mRNA	0.74305	0.0261499	0.000878806
1314	'COPA'	mRNA	-0.450252	0.0383202	0.00151826			64847	'SPATA20'	mRNA	0.741184	0.044274	0.00184984
9761	'MLEC'	mRNA	-0.430814	0.0499303	0.00220199			23548	'TTC33'	mRNA	0.74067	0.0061411	0.00012926
3949	'LDLR'	mRNA	-0.43055	0.0396077	0.00158795			64750	'SMURF2'	mRNA	0.739775	0.0274162	0.000934294
								79647	'AKIRIN1'	mRNA	0.739642	0.00048648	5.01939e-06
								3613	'IMPA2'	mRNA	0.739636	0.000402765	3.92577e-06
								3556	'IL1RAP'	mRNA	0.738573	0.000652869	7.27451e-06
								54625	'PARP14'	mRNA	0.738246	0.0131434	0.00034484
								135114	'HINT3'	mRNA	0.731766	0.031303	0.00112765
								6738	'TROVE2'	mRNA	0.727425	0.000708646	8.02194e-06
								150465	'TTL'	mRNA	0.72455	0.00187092	2.83489e-05
								10314	'LANCL1'	mRNA	0.722174	0.000546577	5.76837e-06
								79616	'CCNJL'	mRNA	0.720735	0.0332894	0.00123061
								130576	'LYPD6B'	mRNA	0.719755	0.0292334	0.00101001
								5834	'PYGB'	mRNA	0.719112	0.00860957	0.000198476
								54813	'KLHL28'	mRNA	0.718109	0.0369109	0.00144501
								5861	'RAB1A'	mRNA	0.717436	4.70466e-05	2.74607e-07
								339324	'ZNF260'	mRNA	0.716764	0.00639972	0.000138476
								84725	'PLEKHA8'	mRNA	0.716162	0.000642506	7.08381e-06
								51776	'MAP3K20'	mRNA	0.716123	0.0210875	0.000665163
								404093	'CUEDC1'	mRNA	0.715381	0.0338801	0.00126843
								55604	'CARMIL1'	mRNA	0.713548	0.0334812	0.00124731
								390	'RND3'	mRNA	0.713114	0.00317215	5.44246e-05
								8050	'PDHX'	mRNA	0.711182	0.00445982	8.36167e-05
								126731	'CCSAP'	mRNA	0.708017	0.00569541	0.000115909
								3177	'SLC29A2'	mRNA	0.705018	0.0132208	0.000348428
								23526	'ARHGAP45'	mRNA	0.702883	0.0473063	0.00204443
								260334	'TUBB8P12'	mRNA	0.700498	0.0333839	0.00124001
								9061	'PAPSS1'	mRNA	0.696412	0.0174538	0.000519007
								26509	'MYOF'	mRNA	0.695457	0.0210007	0.000659996
								8870	'IER3'	mRNA	0.689608	0.0203988	0.000637426
								2934	'GSN'	mRNA	0.688056	0.0198392	0.000617179
								29995	'LMCD1'	mRNA	0.687143	0.0332013	0.00122426
								255520	'ELMOD2'	mRNA	0.682708	0.000605036	6.59936e-06
								23398	'PPWD1'	mRNA	0.682542	0.00519555	0.000101394
								148534	'TMEM56'	mRNA	0.680127	0.012419	0.000317046
								3399	'ID3'	mRNA	0.679944	0.0125482	0.000321084
								6341	'SCO1'	mRNA	0.677923	0.0464047	0.00198862
								123606	'NIPA1'	mRNA	0.676438	0.0351287	0.0013422
								55544	'RBM38'	mRNA	0.674168	0.041247	0.00166976
								8503	'PIK3R3'	mRNA	0.672985	0.0490757	0.00215272
								91010	'FMNL3'	mRNA	0.672491	0.0209956	0.000658548
								55827	'DCAF6'	mRNA	0.672006	0.00869582	0.000202002
								56938	'ARNTL2'	mRNA	0.670559	0.0373588	0.00147356
								6659	'SOX4'	mRNA	0.669991	0.000406965	4.03102e-06
								54994	'GID8'	mRNA	0.669919	0.00232407	3.75446e-05
								80325	'ABTB1'	mRNA	0.669431	0.0364801	0.00142016
								10198	'MPHOSPH9'	mRNA	0.667921	0.0136615	0.000367292
								65078	'RTN4R'	mRNA	0.666573	0.0422164	0.00173035
								403313	'PLPP6'	mRNA	0.665738	0.0336576	0.00125812
								11183	'MAP4K5'	mRNA	0.664364	0.00797183	0.000179544
								1846	'DUSP4'	mRNA	0.66295	0.0295407	0.00102585
								1388	'ATF6B'	mRNA	0.659257	0.0137133	0.000369912
								10129	'FRY'	mRNA	0.65896	0.0194994	0.000592544
								2200	'FBN1'	mRNA	0.65749	0.0144648	0.000393153
								54819	'ZCCHC10'	mRNA	0.656911	0.0364801	0.00142169
								23080	'AVL9'	mRNA	0.654645	0.00841097	0.000192409
								7106	'TSPAN4'	mRNA	0.654021	0.0420409	0.0017202
								403341	'ZBTB34'	mRNA	0.650467	0.0137133	0.000370303
								607	'BCL9'	mRNA	0.649688	0.000130651	9.93692e-07
								5045	'FURIN'	mRNA	0.644115	0.044274	0.00185081
								79776	'ZFHX4'	mRNA	0.64235	0.0227777	0.000738619
								10098	'TSPAN5'	mRNA	0.64145	0.0369109	0.00144463
								7431	'VIM'	mRNA	0.640675	0.00620172	0.000130901
								10380	'BPNT1'	mRNA	0.639658	0.00140361	1.97785e-05
								10336	'PCGF3'	mRNA	0.636288	0.000942498	1.15583e-05
								4162	'MCAM'	mRNA	0.631716	0.0422164	0.00173561
								50862	'RNF141'	mRNA	0.627821	0.0308902	0.00110368
								374986	'MIGA1'	mRNA	0.62651	0.0322871	0.00117072
								9351	'SLC9A3R2'	mRNA	0.626087	0.0428209	0.00176979
								55103	'RALGPS2'	mRNA	0.625707	0.0114874	0.00028649
								151648	'SGO1'	mRNA	0.611784	0.015578	0.000446373
								8575	'PRKRA'	mRNA	0.611292	0.0265612	0.000896076
								57221	'ARFGEF3'	mRNA	0.608648	0.00740318	0.000165863
								3075	'CFH'	mRNA	0.605865	0.0311678	0.00112095
								10038	'PARP2'	mRNA	0.602564	0.00301958	5.10948e-05
								5939	'RBMS2'	mRNA	0.601483	0.0118055	0.000297207
								9074	'CLDN6'	mRNA	0.601381	0.0362954	0.00140808
								51719	'CAB39'	mRNA	0.60052	0.0308902	0.00110081
								3964	'LGALS8'	mRNA	0.600311	0.00602771	0.000125807
								56892	'TCIM'	mRNA	0.599466	0.0298572	0.00104602
								6002	'RGS12'	mRNA	0.592869	0.0245558	0.000812704
								254427	'PROSER2'	mRNA	0.592119	0.0128867	0.000335064
								7525	'YES1'	mRNA	0.591389	0.0107122	0.000264
								1000	'CDH2'	mRNA	0.588128	0.000973498	1.20532e-05
								55798	'METTL2B'	mRNA	0.588062	0.0198392	0.000617072
								7846	'TUBA1A'	mRNA	0.582168	0.019568	0.000601082
								57552	'NCEH1'	mRNA	0.578914	0.0184295	0.00055307
								3842	'TNPO1'	mRNA	0.57798	0.00717128	0.00015969
								214	'ALCAM'	mRNA	0.572134	0.0354786	0.00136174
								57798	'GATAD1'	mRNA	0.571916	0.0274443	0.00093687
								143686	'SESN3'	mRNA	0.570882	0.0159031	0.000456625
								2589	'GALNT1'	mRNA	0.570723	0.00809855	0.000183353
								143662	'MUC15'	mRNA	0.570209	0.0150387	0.000422051
								23384	'SPECC1L'	mRNA	0.570052	0.0101898	0.00024692
								375790	'AGRN'	mRNA	0.569201	0.0084288	0.000193811
								5774	'PTPN3'	mRNA	0.564426	0.0168744	0.000489489
								283464	'GXYLT1'	mRNA	0.561687	0.0252814	0.000843658
								7071	'KLF10'	mRNA	0.561642	0.0361222	0.0013971
								115353	'LRRC42'	mRNA	0.561436	0.0145335	0.000396945
								23233	'EXOC6B'	mRNA	0.557338	0.0198333	0.000613907
								3801	'KIFC3'	mRNA	0.557332	0.0420409	0.00171908
								1265	'CNN2'	mRNA	0.556493	0.00225224	3.61187e-05
								23199	'GSE1'	mRNA	0.551903	0.0191835	0.000577234
								54532	'USP53'	mRNA	0.549159	0.0460183	0.00195687
								11145	'PLA2G16'	mRNA	0.547645	0.0478859	0.00208077
								84733	'CBX2'	mRNA	0.541266	0.0245558	0.000813359
								23235	'SIK2'	mRNA	0.53628	0.0101964	0.000247681
								54708	'MARCH5'	mRNA	0.535516	0.0168907	0.00049275
								170960	'ZNF721'	mRNA	0.535238	0.0370129	0.00145337
								10159	'ATP6AP2'	mRNA	0.534354	0.0135931	0.00036385
								9732	'DOCK4'	mRNA	0.530081	0.0260676	0.000874505
								22931	'RAB18'	mRNA	0.528929	0.0297687	0.00103553
								55765	'INAVA'	mRNA	0.528023	0.025469	0.00085142
								221833	'SP8'	mRNA	0.527676	0.0298572	0.00104995
								3996	'LLGL1'	mRNA	0.526652	0.0363793	0.00141348
								727	'C5'	mRNA	0.519015	0.0122379	0.000310981
								56172	'ANKH'	mRNA	0.518793	0.0173877	0.000508479
								11044	'TENT4A'	mRNA	0.513366	0.0435474	0.00180496
								22859	'ADGRL1'	mRNA	0.512756	0.0298572	0.00105007
								9693	'RAPGEF2'	mRNA	0.511821	0.00400988	7.3526e-05
								2000	'ELF4'	mRNA	0.511083	0.0174538	0.000517817
								10552	'ARPC1A'	mRNA	0.505409	0.0237176	0.000776091
								84925	'DIRC2'	mRNA	0.499492	0.0324245	0.00118144
								128637	'TBC1D20'	mRNA	0.489174	0.0465916	0.0019998
								8842	'PROM1'	mRNA	0.480332	0.0154767	0.000442442
								25814	'ATXN10'	mRNA	0.472979	0.0480448	0.00209334
								1964	'EIF1AX'	mRNA	0.469695	0.041355	0.00168239
								23161	'SNX13'	mRNA	0.461928	0.0448401	0.0018929
								10413	'YAP1'	mRNA	0.449236	0.0245558	0.000813653
